# Supplementary material for: Unlocking the Potential of Gallic Acid-Based Metal Phenolic Networks for Innovative Adsorbent Design
Source: Molecules. 2025 Mar 8;30(6):1218. doi: 10.3390/molecules30061218 (PMC11945622; doi:10.3390/molecules30061218)
Supplement: Supplementary file 1 [file molecules-30-01218-s001.zip]

Archive with 1 entries (1 files):
- molecules-3453376-supplementary.pdf
